# Supplementary material for: Bioisosteric Replacement in the Search for Biologically Active Compounds: Design, Synthesis and Anti-Inflammatory Activity of Novel [1,2,4]triazino[2,3-c]quinazolines
Source: Pharmaceuticals (Basel). 2024 Oct 28;17(11):1437. doi: 10.3390/ph17111437 (PMC11597805; doi:10.3390/ph17111437)
Supplement: Supplementary file 1 [file pharmaceuticals-17-01437-s001.zip]

Archive with 1 entries (1 files):
- pharmaceuticals-3272646-supplementary.pdf
